# Supplementary material for: Smartphone-Based Distributed Data Collection Enables Rapid Assessment of Shorebird Habitat Suitability
Source: PLoS One. 2016 Nov 9;11(11):e0164979. doi: 10.1371/journal.pone.0164979 (PMC5102412; doi:10.1371/journal.pone.0164979)
Supplement: S2 Table — (ODS) [file pone.0164979.s002.ods]

## Sheet: Test_iPlover_Data
Supplementary Table S2. Independent subject-matter expert and iPlover field user classifications for 181 iPlover test points (10% of total 2014-2015 dataset).
TestPoint#	GeomorphicSetting_iPloverFieldUser	GeomorphicSetting_Expert1	GeomorphicSetting_Expert2	GeomorphicSetting_Expert3	GeomorphicSetting_Expert4	GeomorphicSetting Expert "Average"	Geomorphic Setting Agreement Among Experts	SubstrateType_iPloverFieldUser	SubstrateType_Expert1	SubstrateType_Expert2	SubstrateType_Expert3	SubstrateType_Expert4	SubstrateType Expert "Average"	SubstrateType Agreement Among Experts	VegetationType_iPloverFieldUser	VegetationType_Expert1	VegetationType_Expert2	VegetationType_Expert3	VegetationType_Expert4	Vegetation Type Expert "Average"	VegetationType Agreement Among Experts	VegetationDensity_iPloverFieldUser	VegetationDensity_Expert1	VegetationDensity_Expert2	VegetationDensity_Expert3	VegetationDensity_Expert4	VegetationDensity Expert "Average"	VegetationDensity Agreement Among Experts
1	Backshore	Backshore	Backshore	Backshore	Backshore	Backshore	4 agreement	ShellGravelCobble	Sand	Sand	ShellGravelCobble	ShellGravelCobble	-	2 agreement x 2 agreement	None	None	None	None	None	None	4 agreement	Sparse	Sparse	Moderate	None	Sparse	Sparse	2 agreement
2	Beach	Backshore	Backshore	Backshore	Backshore	Backshore	4 agreement	Sand	Sand	Sand	ShellGravelCobble	Sand	Sand	3 agreement	Herbaceous	Herbaceous	Herbaceous	Herbaceous	Herbaceous	Herbaceous	4 agreement	Sparse	None	Sparse	Dense	None	None	2 agreement
3	BarrierInterior	Backshore	Washover	Washover	Washover	Washover	3 agreement	ShellGravelCobble	ShellGravelCobble	ShellGravelCobble	ShellGravelCobble	ShellGravelCobble	ShellGravelCobble	4 agreement	Herbaceous	Herbaceous	Herbaceous	Herbaceous	Herbaceous	Herbaceous	4 agreement	None	Sparse	None	Sparse	None	-	2 agreement x 2 agreement
4	Washover	Backshore	Washover	Washover	Washover	Washover	3 agreement	ShellGravelCobble	ShellGravelCobble	ShellGravelCobble	ShellGravelCobble	ShellGravelCobble	ShellGravelCobble	4 agreement	None	None	None	None	None	None	4 agreement	None	Sparse	None	Sparse	None	-	2 agreement x 2 agreement
5	Backshore	Backshore	Backshore	Backshore	Beach	Backshore	3 agreement	Sand	Sand	Sand	ShellGravelCobble	Sand	Sand	3 agreement	None	None	None	None	None	None	4 agreement	Moderate	Dense	Moderate	Dense	Moderate	-	2 agreement x 2 agreement
6	Dune	Washover	Washover	Washover	Washover	Washover	4 agreement	ShellGravelCobble	ShellGravelCobble	ShellGravelCobble	ShellGravelCobble	ShellGravelCobble	ShellGravelCobble	4 agreement	Herbaceous	None	None	None	None	None	4 agreement	None	Sparse	Sparse	None	None	-	2 agreement x 2 agreement
7	Dune	BarrierInterior	BarrierInterior	Washover	Washover	-	2 agreement x 2 agreement	Sand	Sand	Sand	ShellGravelCobble	Sand	Sand	3 agreement	None	None	None	None	None	None	4 agreement	Sparse	Sparse	None	Sparse	None	-	2 agreement x 2 agreement
8	Dune	BarrierInterior	RidgeSwale	Dune	Dune	Dune	2 agreement	Sand	Sand	Sand	Sand	Sand	Sand	4 agreement	Herbaceous	Herbaceous	Herbaceous	Herbaceous	Herbaceous	Herbaceous	4 agreement	Sparse	None	Sparse	Sparse	None	-	2 agreement x 2 agreement
9	BarrierInterior	BarrierInterior	BarrierInterior	Washover	Dune	BarrierInterior	2 agreement	Sand	Sand	Sand	ShellGravelCobble	Sand	Sand	3 agreement	Herbaceous	Herbaceous	Herbaceous	Herbaceous	Herbaceous	Herbaceous	4 agreement	Sparse	Sparse	None	Sparse	None	-	2 agreement x 2 agreement
10	Beach	Beach	Backshore	Backshore	Backshore	Backshore	3 agreement	ShellGravelCobble	ShellGravelCobble	ShellGravelCobble	ShellGravelCobble	ShellGravelCobble	ShellGravelCobble	4 agreement	Herbaceous	Herbaceous	Herbaceous	Herbaceous	Herbaceous	Herbaceous	4 agreement	Sparse	Sparse	None	Sparse	None	-	2 agreement x 2 agreement
11	Washover	Washover	Washover	Washover	Washover	Washover	4 agreement	ShellGravelCobble	ShellGravelCobble	ShellGravelCobble	ShellGravelCobble	ShellGravelCobble	ShellGravelCobble	4 agreement	None	None	None	None	None	None	4 agreement	None	Sparse	None	Sparse	None	-	2 agreement x 2 agreement
12	Dune	Backshore	Backshore	Backshore	Backshore	Backshore	4 agreement	ShellGravelCobble	Sand	ShellGravelCobble	ShellGravelCobble	ShellGravelCobble	ShellGravelCobble	3 agreement	None	None	None	None	None	None	4 agreement	None	Sparse	None	Sparse	None	-	2 agreement x 2 agreement
13	Backshore	Backshore	Backshore	Backshore	Washover	Backshore	3 agreement	Sand	Sand	Sand	ShellGravelCobble	ShellGravelCobble	-	2 agreement x 2 agreement	None	None	None	None	None	None	4 agreement	Sparse	Sparse	None	Sparse	None	-	2 agreement x 2 agreement
14	Washover	Backshore	Washover	Washover	Washover	Washover	3 agreement	ShellGravelCobble	ShellGravelCobble	ShellGravelCobble	ShellGravelCobble	ShellGravelCobble	ShellGravelCobble	4 agreement	None	None	None	None	None	None	4 agreement	Moderate	Sparse	None	Sparse	None	-	2 agreement x 2 agreement
15	Dune	Backshore	BarrierInterior	Washover	Dune	-	0 agreement	Sand	Sand	Sand	Sand	Sand	Sand	4 agreement	Herbaceous	Herbaceous	Herbaceous	Herbaceous	Herbaceous	Herbaceous	4 agreement	Sparse	Sparse	None	Sparse	None	-	2 agreement x 2 agreement
16	BarrierInterior	BarrierInterior	BarrierInterior	BarrierInterior	BarrierInterior	BarrierInterior	4 agreement	Other/Unknown	Sand	Other/Unknown	MudPeat	Other/Unknown	Other/Unknown	2 agreement	None	None	None	None	None	None	4 agreement	None	Sparse	None	Sparse	None	-	2 agreement x 2 agreement
17	Dune	BarrierInterior	RidgeSwale	Dune	RidgeSwale	RidgeSwale	2 agreement	ShellGravelCobble	Sand	Sand	ShellGravelCobble	ShellGravelCobble	-	2 agreement x 2 agreement	Herbaceous	Herbaceous	Herbaceous	Herbaceous	Herbaceous	Herbaceous	4 agreement	Sparse	Sparse	None	Sparse	None	-	2 agreement x 2 agreement
18	Backshore	Backshore	RidgeSwale	Backshore	Dune	Backshore	2 agreement	ShellGravelCobble	ShellGravelCobble	ShellGravelCobble	ShellGravelCobble	ShellGravelCobble	ShellGravelCobble	4 agreement	Herbaceous	Herbaceous	Herbaceous	Herbaceous	Herbaceous	Herbaceous	4 agreement	Moderate	Moderate	Sparse	Moderate	Sparse	-	2 agreement x 2 agreement
19	Backshore	Backshore	Backshore	Backshore	Dune	Backshore	3 agreement	Sand	Sand	Sand	Sand	Sand	Sand	4 agreement	None	None	None	None	None	None	4 agreement	Sparse	Sparse	None	Sparse	None	-	2 agreement x 2 agreement
20	Beach	Backshore	Beach	Backshore	Washover	Backshore	2 agreement	Sand	Sand	Sand	ShellGravelCobble	Sand	Sand	3 agreement	Herbaceous	Herbaceous	Herbaceous	Herbaceous	Herbaceous	Herbaceous	4 agreement	Moderate	Moderate	Sparse	Moderate	Sparse	-	2 agreement x 2 agreement
21	Washover	BarrierInterior	RidgeSwale	Dune	RidgeSwale	RidgeSwale	2 agreement	ShellGravelCobble	ShellGravelCobble	ShellGravelCobble	ShellGravelCobble	ShellGravelCobble	ShellGravelCobble	4 agreement	Herbaceous	Herbaceous	Herbaceous	Herbaceous	Herbaceous	Herbaceous	4 agreement	Dense	Dense	Dense	Moderate	Moderate	-	2 agreement x 2 agreement
22	Dune	Beach	Washover	Washover	Washover	Washover	3 agreement	ShellGravelCobble	Sand	ShellGravelCobble	ShellGravelCobble	ShellGravelCobble	ShellGravelCobble	3 agreement	Herbaceous	Herbaceous	Herbaceous	Herbaceous	Herbaceous	Herbaceous	4 agreement	Sparse	Sparse	Moderate	Moderate	Sparse	-	2 agreement x 2 agreement
23	Beach	Backshore	Backshore	Backshore	Backshore	Backshore	4 agreement	Sand	Sand	Sand	ShellGravelCobble	Sand	Sand	3 agreement	None	None	None	None	None	None	4 agreement	Sparse	Sparse	None	Sparse	None	-	2 agreement x 2 agreement
24	Dune	Backshore	Backshore	Backshore	Backshore	Backshore	4 agreement	Sand	Sand	Sand	ShellGravelCobble	ShellGravelCobble	-	2 agreement x 2 agreement	Herbaceous	Herbaceous	Herbaceous	Herbaceous	Herbaceous	Herbaceous	4 agreement	Sparse	Sparse	None	Sparse	None	-	2 agreement x 2 agreement
25	Backshore	Backshore	Backshore	Beach	Backshore	Backshore	4 agreement	Sand	Sand	Sand	ShellGravelCobble	Sand	Sand	3 agreement	None	None	None	None	None	None	4 agreement	None	Sparse	None	Sparse	None	-	2 agreement x 2 agreement
26	Beach	Backshore	Dune	Washover	BarrierInterior	-	0 agreement	Sand	Sand	ShellGravelCobble	ShellGravelCobble	ShellGravelCobble	ShellGravelCobble	3 agreement	None	None	None	None	None	None	4 agreement	Moderate	Moderate	Moderate	Dense	Dense	-	2 agreement x 2 agreement
27	Beach	Backshore	Backshore	Washover	Washover	-	2 agreement x 2 agreement	Sand	Sand	ShellGravelCobble	ShellGravelCobble	ShellGravelCobble	ShellGravelCobble	3 agreement	Herbaceous	Herbaceous	Herbaceous	Herbaceous	Herbaceous	Herbaceous	4 agreement	None	None	Sparse	Sparse	None	-	2 agreement x 2 agreement
28	Beach	Backshore	Dune	Washover	Backshore	Backshore	2 agreement	ShellGravelCobble	ShellGravelCobble	ShellGravelCobble	ShellGravelCobble	ShellGravelCobble	ShellGravelCobble	4 agreement	None	None	None	None	None	None	4 agreement	Moderate	Sparse	Moderate	Moderate	Sparse	-	2 agreement x 2 agreement
29	Dune	Dune	Dune	Dune	Dune	Dune	4 agreement	Sand	Sand	Sand	Sand	Sand	Sand	4 agreement	None	None	None	None	None	None	4 agreement	Moderate	Dense	Moderate	Dense	Moderate	-	2 agreement x 2 agreement
30	Beach	Backshore	Backshore	Backshore	Beach	Backshore	3 agreement	ShellGravelCobble	Sand	Sand	ShellGravelCobble	ShellGravelCobble	-	2 agreement x 2 agreement	None	None	None	None	None	None	4 agreement	Sparse	Sparse	Moderate	Moderate	Sparse	-	2 agreement x 2 agreement
31	BarrierInterior	Washover	Washover	Washover	Washover	Washover	4 agreement	Sand	Sand	Sand	ShellGravelCobble	Sand	Sand	3 agreement	None	None	None	None	None	None	4 agreement	Sparse	Sparse	Sparse	Sparse	None	None	3 agreement
32	Dune	BarrierInterior	Dune	Backshore	Dune	Dune	2 agreement	Sand	Sand	Sand	Sand	Sand	Sand	4 agreement	None	None	None	None	None	None	4 agreement	None	None	None	Sparse	None	None	3 agreement
33	BarrierInterior	Backshore	Dune	Backshore	Washover	Backshore	2 agreement	Sand	Sand	Sand	ShellGravelCobble	Sand	Sand	3 agreement	None	None	None	None	None	None	4 agreement	Sparse	None	None	Sparse	None	None	3 agreement
34	Backshore	Backshore	Backshore	Backshore	Washover	Backshore	3 agreement	ShellGravelCobble	Sand	Sand	ShellGravelCobble	Sand	Sand	3 agreement	Herbaceous	Herbaceous	Herbaceous	Herbaceous	Herbaceous	Herbaceous	4 agreement	None	None	Sparse	Sparse	Sparse	Sparse	3 agreement
35	Dune	Dune	Dune	Dune	Dune	Dune	4 agreement	Sand	Sand	Sand	Sand	Sand	Sand	4 agreement	None	None	None	None	None	None	4 agreement	Sparse	Moderate	Moderate	Moderate	Sparse	Moderate	3 agreement
36	Backshore	Backshore	Backshore	Washover	Washover	-	2 agreement x 2 agreement	ShellGravelCobble	Sand	Sand	ShellGravelCobble	Sand	Sand	3 agreement	None	None	None	None	None	None	4 agreement	Sparse	Sparse	Sparse	Sparse	None	Sparse	3 agreement
37	Dune	Backshore	Backshore	Backshore	Backshore	Backshore	4 agreement	Sand	Sand	Sand	Sand	Sand	Sand	4 agreement	Herbaceous	Herbaceous	Herbaceous	Herbaceous	Herbaceous	Herbaceous	4 agreement	Moderate	Sparse	Sparse	Sparse	None	Sparse	3 agreement
38	Backshore	Backshore	Backshore	Washover	Backshore	Backshore	3 agreement	ShellGravelCobble	Sand	Sand	ShellGravelCobble	ShellGravelCobble	-	2 agreement x 2 agreement	Herbaceous	Herbaceous	Herbaceous	Herbaceous	Herbaceous	Herbaceous	4 agreement	Sparse	Sparse	None	None	None	None	3 agreement
39	Dune	Backshore	Dune	Backshore	Dune	-	2 agreement x 2 agreement	Sand	Sand	Sand	Sand	Sand	Sand	4 agreement	None	None	None	None	None	None	4 agreement	Sparse	None	None	Sparse	None	None	3 agreement
40	BarrierInterior	BarrierInterior	BarrierInterior	BarrierInterior	BarrierInterior	BarrierInterior	4 agreement	Sand	Sand	Other/Unknown	Other/Unknown	Other/Unknown	Other/Unknown	3 agreement	None	None	None	None	None	None	4 agreement	Sparse	Sparse	Sparse	Sparse	None	Sparse	3 agreement
41	Backshore	Backshore	Backshore	Backshore	BarrierInterior	Backshore	3 agreement	ShellGravelCobble	ShellGravelCobble	ShellGravelCobble	ShellGravelCobble	ShellGravelCobble	ShellGravelCobble	4 agreement	Herbaceous	Shrub	Shrub	Shrub	Shrub	Shrub	4 agreement	None	None	Sparse	None	None	None	3 agreement
42	Washover	Backshore	Washover	Washover	Washover	Washover	3 agreement	ShellGravelCobble	Sand	ShellGravelCobble	ShellGravelCobble	ShellGravelCobble	ShellGravelCobble	3 agreement	Herbaceous	Herbaceous	Herbaceous	Herbaceous	Herbaceous	Herbaceous	4 agreement	Sparse	Sparse	Sparse	Moderate	Sparse	Sparse	3 agreement
43	Dune	Dune	Dune	Dune	Dune	Dune	4 agreement	Sand	Sand	Sand	Sand	Sand	Sand	4 agreement	None	None	None	None	None	None	4 agreement	Sparse	None	None	Sparse	None	None	3 agreement
44	Backshore	Backshore	Backshore	Backshore	Backshore	Backshore	4 agreement	ShellGravelCobble	Sand	ShellGravelCobble	ShellGravelCobble	ShellGravelCobble	ShellGravelCobble	3 agreement	Herbaceous	Herbaceous	Herbaceous	Herbaceous	Herbaceous	Herbaceous	4 agreement	Sparse	Sparse	Sparse	Sparse	None	Sparse	3 agreement
45	Beach	Beach	Beach	Beach	Washover	Beach	3 agreement	Water	Sand	Water	Water	Water	Water	3 agreement	None	None	None	None	None	None	4 agreement	None	Sparse	Sparse	Sparse	None	Sparse	3 agreement
46	Backshore	Backshore	Backshore	Backshore	Backshore	Backshore	4 agreement	ShellGravelCobble	Sand	Sand	ShellGravelCobble	Sand	Sand	3 agreement	Herbaceous	Herbaceous	Herbaceous	Herbaceous	Herbaceous	Herbaceous	4 agreement	Moderate	Sparse	Moderate	Sparse	Sparse	Sparse	3 agreement
47	Dune	BarrierInterior	Dune	Dune	Dune	Dune	3 agreement	Sand	Sand	Sand	Sand	Sand	Sand	4 agreement	None	None	None	None	None	None	4 agreement	None	Sparse	Sparse	Sparse	None	Sparse	3 agreement
48	Backshore	Backshore	Backshore	Backshore	Washover	Backshore	3 agreement	Sand	Sand	Sand	Sand	Sand	Sand	4 agreement	Herbaceous	Herbaceous	Herbaceous	Herbaceous	Herbaceous	Herbaceous	4 agreement	Dense	Moderate	Moderate	Dense	Moderate	Moderate	3 agreement
49	Beach	Beach	Backshore	Beach	Beach	Beach	3 agreement	ShellGravelCobble	Sand	Sand	ShellGravelCobble	Sand	Sand	3 agreement	None	None	None	None	None	None	4 agreement	Moderate	Sparse	Sparse	Sparse	None	Sparse	3 agreement
50	Washover	Backshore	Backshore	Washover	Washover	-	2 agreement x 2 agreement	ShellGravelCobble	ShellGravelCobble	Sand	ShellGravelCobble	ShellGravelCobble	ShellGravelCobble	3 agreement	None	None	None	None	None	None	4 agreement	None	Sparse	None	None	None	None	3 agreement
51	Dune	BarrierInterior	BarrierInterior	BarrierInterior	BarrierInterior	BarrierInterior	4 agreement	Sand	Sand	Other/Unknown	Other/Unknown	Other/Unknown	Other/Unknown	3 agreement	Herbaceous	None	None	None	None	None	4 agreement	Sparse	Sparse	Sparse	Sparse	None	Sparse	3 agreement
52	Backshore	Backshore	Dune	Backshore	Backshore	Backshore	3 agreement	Sand	Sand	Sand	ShellGravelCobble	Sand	Sand	3 agreement	None	None	None	None	None	None	4 agreement	Moderate	Sparse	Sparse	Sparse	None	Sparse	3 agreement
53	Backshore	Backshore	Backshore	Backshore	Backshore	Backshore	4 agreement	Sand	Sand	Sand	ShellGravelCobble	ShellGravelCobble	-	2 agreement x 2 agreement	None	None	None	None	None	None	4 agreement	Moderate	Sparse	Sparse	Moderate	Sparse	Sparse	3 agreement
54	Washover	Backshore	Washover	Washover	BarrierInterior	Washover	2 agreement	Sand	Sand	Sand	ShellGravelCobble	Sand	Sand	3 agreement	Herbaceous	Herbaceous	Herbaceous	Herbaceous	Herbaceous	Herbaceous	4 agreement	Sparse	Sparse	Sparse	Moderate	Sparse	Sparse	3 agreement
55	Backshore	Backshore	Backshore	Backshore	Backshore	Backshore	4 agreement	ShellGravelCobble	Sand	ShellGravelCobble	ShellGravelCobble	ShellGravelCobble	ShellGravelCobble	3 agreement	None	None	None	None	None	None	4 agreement	Moderate	Moderate	Moderate	Moderate	Sparse	Moderate	3 agreement
56	Backshore	Backshore	Backshore	Backshore	Backshore	Backshore	4 agreement	ShellGravelCobble	Sand	Sand	ShellGravelCobble	Sand	Sand	3 agreement	Herbaceous	Herbaceous	Herbaceous	Herbaceous	Herbaceous	Herbaceous	4 agreement	None	Sparse	Sparse	Sparse	None	Sparse	3 agreement
57	Beach	Backshore	Backshore	Washover	Backshore	Backshore	3 agreement	Sand	Sand	Sand	ShellGravelCobble	Sand	Sand	3 agreement	None	None	None	None	None	None	4 agreement	Sparse	None	None	Sparse	None	None	3 agreement
58	RidgeSwale	Dune	Dune	Dune	Dune	Dune	4 agreement	Sand	Sand	Sand	Sand	Sand	Sand	4 agreement	Herbaceous	Herbaceous	Herbaceous	Herbaceous	Herbaceous	Herbaceous	4 agreement	None	None	None	Sparse	None	None	3 agreement
59	Dune	Backshore	Backshore	Beach	Backshore	Backshore	4 agreement	Sand	Sand	Sand	Sand	Sand	Sand	4 agreement	Herbaceous	Herbaceous	Herbaceous	Herbaceous	Herbaceous	Herbaceous	4 agreement	Moderate	Sparse	Sparse	Sparse	None	Sparse	3 agreement
60	Beach	Backshore	Backshore	Backshore	Backshore	Backshore	4 agreement	ShellGravelCobble	Sand	ShellGravelCobble	ShellGravelCobble	ShellGravelCobble	ShellGravelCobble	3 agreement	None	None	None	None	None	None	4 agreement	None	Sparse	Sparse	Sparse	None	Sparse	3 agreement
61	Backshore	Backshore	Washover	Washover	Washover	Washover	3 agreement	ShellGravelCobble	Sand	Sand	ShellGravelCobble	ShellGravelCobble	-	2 agreement x 2 agreement	None	None	None	None	None	None	4 agreement	Moderate	Moderate	Moderate	Moderate	Sparse	Moderate	3 agreement
62	RidgeSwale	Backshore	BarrierInterior	Backshore	Dune	Backshore	2 agreement	Sand	Sand	Sand	Sand	Sand	Sand	4 agreement	None	None	None	None	None	None	4 agreement	Dense	Moderate	Dense	Dense	Dense	Dense	3 agreement
63	Backshore	Backshore	Backshore	Washover	Washover	-	2 agreement x 2 agreement	ShellGravelCobble	Sand	ShellGravelCobble	ShellGravelCobble	ShellGravelCobble	ShellGravelCobble	3 agreement	None	None	None	None	None	None	4 agreement	Sparse	Sparse	Sparse	Sparse	None	Sparse	3 agreement
64	Washover	Backshore	Washover	Washover	Washover	Washover	3 agreement	ShellGravelCobble	Sand	Sand	ShellGravelCobble	Sand	Sand	3 agreement	Herbaceous	Herbaceous	Herbaceous	Herbaceous	Herbaceous	Herbaceous	4 agreement	Moderate	Sparse	Sparse	Moderate	Sparse	Sparse	3 agreement
65	Beach	Beach	Beach	Beach	Beach	Beach	4 agreement	Water	Sand	Water	Water	Water	Water	3 agreement	None	None	None	None	None	None	4 agreement	None	None	Sparse	None	None	None	3 agreement
66	Dune	Dune	Dune	Washover	Dune	Dune	3 agreement	Sand	Sand	Sand	Sand	Sand	Sand	4 agreement	Shrub	None	None	None	None	None	4 agreement	Moderate	Dense	Moderate	Moderate	Moderate	Moderate	3 agreement
67	Backshore	Backshore	Backshore	Backshore	Backshore	Backshore	4 agreement	Sand	Sand	Sand	ShellGravelCobble	Sand	Sand	3 agreement	None	None	None	None	None	None	4 agreement	Dense	Dense	Dense	Dense	Moderate	Dense	3 agreement
68	Backshore	Backshore	Backshore	Beach	Beach	-	2 agreement x 2 agreement	ShellGravelCobble	Sand	Sand	ShellGravelCobble	Sand	Sand	3 agreement	None	None	None	None	None	None	4 agreement	Dense	Dense	Dense	Dense	Moderate	Dense	3 agreement
69	Beach	Backshore	Washover	Washover	Washover	Washover	3 agreement	Sand	ShellGravelCobble	ShellGravelCobble	ShellGravelCobble	ShellGravelCobble	ShellGravelCobble	4 agreement	Herbaceous	Herbaceous	Herbaceous	Herbaceous	Herbaceous	Herbaceous	4 agreement	Sparse	None	None	Sparse	None	None	3 agreement
70	RidgeSwale	Dune	RidgeSwale	Backshore	Dune	Dune	2 agreement	ShellGravelCobble	Sand	ShellGravelCobble	ShellGravelCobble	ShellGravelCobble	ShellGravelCobble	3 agreement	None	None	None	None	None	None	4 agreement	Sparse	Sparse	Sparse	Moderate	Sparse	Sparse	3 agreement
71	BarrierInterior	Washover	Washover	Washover	Washover	Washover	4 agreement	Sand	Sand	Sand	ShellGravelCobble	Sand	Sand	3 agreement	None	None	None	None	None	None	4 agreement	Moderate	Moderate	Moderate	Moderate	Sparse	Moderate	3 agreement
72	BarrierInterior	Washover	Washover	Washover	Washover	Washover	4 agreement	ShellGravelCobble	Sand	Sand	ShellGravelCobble	Sand	Sand	3 agreement	Herbaceous	Herbaceous	Herbaceous	Herbaceous	Herbaceous	Herbaceous	4 agreement	Dense	Dense	Dense	Dense	Sparse	Dense	3 agreement
73	Marsh	Marsh	Marsh	Marsh	BarrierInterior	Marsh	3 agreement	Water	MudPeat	Other/Unknown	MudPeat	MudPeat	MudPeat	3 agreement	Herbaceous	Herbaceous	Herbaceous	Herbaceous	Herbaceous	Herbaceous	4 agreement	Sparse	None	Sparse	None	None	None	3 agreement
74	Washover	Dune	Dune	Washover	Dune	Dune	3 agreement	Sand	Sand	Sand	ShellGravelCobble	ShellGravelCobble	-	2 agreement x 2 agreement	None	None	None	None	None	None	4 agreement	Moderate	Moderate	Moderate	Moderate	Sparse	Moderate	3 agreement
75	Dune	Dune	Dune	Washover	BarrierInterior	Dune	2 agreement	ShellGravelCobble	Sand	Sand	ShellGravelCobble	ShellGravelCobble	-	2 agreement x 2 agreement	Herbaceous	Herbaceous	Herbaceous	Herbaceous	Herbaceous	Herbaceous	4 agreement	None	None	Sparse	None	None	None	3 agreement
76	BarrierInterior	Washover	Dune	Washover	Washover	Washover	3 agreement	Sand	Sand	ShellGravelCobble	ShellGravelCobble	ShellGravelCobble	ShellGravelCobble	3 agreement	Herbaceous	Herbaceous	Herbaceous	Herbaceous	Herbaceous	Herbaceous	4 agreement	Moderate	Moderate	Moderate	Moderate	Sparse	Moderate	3 agreement
77	Washover	Washover	Washover	Washover	Washover	Washover	4 agreement	ShellGravelCobble	ShellGravelCobble	ShellGravelCobble	ShellGravelCobble	ShellGravelCobble	ShellGravelCobble	4 agreement	Herbaceous	Herbaceous	Herbaceous	Herbaceous	Herbaceous	Herbaceous	4 agreement	None	None	None	Sparse	None	None	3 agreement
78	Washover	Blowout	Washover	Washover	Washover	Washover	3 agreement	ShellGravelCobble	Sand	ShellGravelCobble	ShellGravelCobble	ShellGravelCobble	ShellGravelCobble	3 agreement	Herbaceous	Herbaceous	Herbaceous	Herbaceous	Herbaceous	Herbaceous	4 agreement	Dense	Dense	None	Dense	Dense	Dense	3 agreement
79	Backshore	Backshore	Washover	Washover	Washover	Washover	3 agreement	ShellGravelCobble	Sand	ShellGravelCobble	ShellGravelCobble	ShellGravelCobble	ShellGravelCobble	3 agreement	None	None	None	None	None	None	4 agreement	Moderate	Moderate	Moderate	Moderate	Sparse	Moderate	3 agreement
80	BarrierInterior	BarrierInterior	BarrierInterior	RidgeSwale	BarrierInterior	BarrierInterior	3 agreement	Sand	Sand	Other/Unknown	Other/Unknown	Sand	-	2 agreement x 2 agreement	Herbaceous	Herbaceous	Herbaceous	Herbaceous	Herbaceous	Herbaceous	4 agreement	None	None	Sparse	None	None	None	3 agreement
81	Dune	Dune	Dune	Dune	Dune	Dune	4 agreement	Sand	Sand	Sand	Sand	Sand	Sand	4 agreement	None	None	None	None	None	None	4 agreement	None	None	None	Sparse	None	None	3 agreement
82	BarrierInterior	BarrierInterior	BarrierInterior	BarrierInterior	BarrierInterior	BarrierInterior	4 agreement	Sand	Sand	Other/Unknown	Sand	Other/Unknown	-	2 agreement x 2 agreement	Herbaceous	Herbaceous	Herbaceous	Herbaceous	Herbaceous	Herbaceous	4 agreement	None	None	Sparse	None	None	None	3 agreement
83	Washover	Backshore	Washover	Washover	BarrierInterior	Washover	2 agreement	Sand	Sand	Sand	ShellGravelCobble	ShellGravelCobble	-	2 agreement x 2 agreement	None	None	None	None	None	None	4 agreement	Sparse	Moderate	None	Moderate	Moderate	Moderate	3 agreement
84	Washover	Dune	Dune	Washover	Dune	Dune	3 agreement	Sand	Sand	Sand	Sand	Sand	Sand	4 agreement	None	None	None	None	None	None	4 agreement	Sparse	Sparse	None	Sparse	Sparse	Sparse	3 agreement
85	Beach	Backshore	Washover	Washover	BarrierInterior	Washover	2 agreement	Sand	Sand	Sand	ShellGravelCobble	Sand	Sand	3 agreement	Shrub	Shrub	Shrub	Shrub	Shrub	Shrub	4 agreement	Moderate	Sparse	Sparse	Moderate	Sparse	Sparse	3 agreement
86	RidgeSwale	Washover	Washover	Washover	Washover	Washover	4 agreement	ShellGravelCobble	Sand	Sand	ShellGravelCobble	Sand	Sand	3 agreement	Herbaceous	Herbaceous	Herbaceous	Herbaceous	Herbaceous	Herbaceous	4 agreement	Moderate	Moderate	Sparse	Moderate	Moderate	Moderate	3 agreement
87	Washover	Washover	Washover	Washover	Washover	Washover	4 agreement	Sand	ShellGravelCobble	ShellGravelCobble	ShellGravelCobble	ShellGravelCobble	ShellGravelCobble	4 agreement	Herbaceous	Herbaceous	Herbaceous	Herbaceous	Herbaceous	Herbaceous	4 agreement	Sparse	None	Sparse	Sparse	Sparse	Sparse	3 agreement
88	Washover	Backshore	Washover	Washover	Backshore	-	2 agreement x 2 agreement	ShellGravelCobble	ShellGravelCobble	ShellGravelCobble	ShellGravelCobble	ShellGravelCobble	ShellGravelCobble	4 agreement	None	None	None	None	None	None	4 agreement	Sparse	None	None	Sparse	None	None	3 agreement
89	Backshore	Backshore	Backshore	Washover	Backshore	Backshore	3 agreement	ShellGravelCobble	ShellGravelCobble	ShellGravelCobble	ShellGravelCobble	ShellGravelCobble	ShellGravelCobble	4 agreement	Herbaceous	Herbaceous	Herbaceous	Herbaceous	Herbaceous	Herbaceous	4 agreement	Sparse	Sparse	Sparse	Sparse	None	Sparse	3 agreement
90	Dune	Dune	Dune	Dune	Dune	Dune	4 agreement	Sand	Sand	Sand	Sand	Sand	Sand	4 agreement	Herbaceous	Herbaceous	Herbaceous	Herbaceous	Herbaceous	Herbaceous	4 agreement	Moderate	Moderate	Moderate	Moderate	Sparse	Moderate	3 agreement
91	Backshore	Backshore	Backshore	Backshore	Beach	Backshore	3 agreement	Sand	Sand	Sand	ShellGravelCobble	Sand	Sand	3 agreement	None	None	None	None	None	None	4 agreement	None	None	None	None	None	None	4 agreement
92	Dune	Dune	Dune	Dune	Dune	Dune	4 agreement	Sand	Sand	Sand	Sand	Sand	Sand	4 agreement	None	None	None	None	None	None	4 agreement	None	None	None	None	None	None	4 agreement
93	Backshore	BarrierInterior	BarrierInterior	Dune	Dune	-	2 agreement x 2 agreement	Water	Sand	Other/Unknown	Other/Unknown	Sand	-	2 agreement x 2 agreement	Herbaceous	Herbaceous	Herbaceous	Herbaceous	Herbaceous	Herbaceous	4 agreement	None	None	None	None	None	None	4 agreement
94	RidgeSwale	Backshore	Washover	Washover	Backshore	-	2 agreement x 2 agreement	ShellGravelCobble	ShellGravelCobble	ShellGravelCobble	ShellGravelCobble	ShellGravelCobble	ShellGravelCobble	4 agreement	None	None	None	None	None	None	4 agreement	Sparse	None	None	None	None	None	4 agreement
95	Backshore	Washover	Washover	Washover	Washover	Washover	4 agreement	Sand	Sand	Sand	Sand	Sand	Sand	4 agreement	None	Herbaceous	Herbaceous	Herbaceous	Herbaceous	Herbaceous	4 agreement	None	None	None	None	None	None	4 agreement
96	BarrierInterior	Backshore	Washover	Washover	Washover	Washover	3 agreement	ShellGravelCobble	Sand	Sand	ShellGravelCobble	ShellGravelCobble	-	2 agreement x 2 agreement	Herbaceous	Herbaceous	Herbaceous	Herbaceous	Herbaceous	Herbaceous	4 agreement	Sparse	Sparse	Sparse	Sparse	Sparse	Sparse	4 agreement
97	BarrierInterior	BarrierInterior	BarrierInterior	BarrierInterior	BarrierInterior	BarrierInterior	4 agreement	Other/Unknown	Sand	Other/Unknown	Other/Unknown	Other/Unknown	Other/Unknown	3 agreement	None	None	None	None	None	None	4 agreement	Moderate	Dense	Dense	Dense	Dense	Dense	4 agreement
98	Washover	Backshore	Washover	Backshore	Washover	-	2 agreement x 2 agreement	Sand	Sand	Sand	ShellGravelCobble	ShellGravelCobble	-	2 agreement x 2 agreement	None	None	None	None	None	None	4 agreement	Sparse	Sparse	Sparse	Sparse	Sparse	Sparse	4 agreement
99	Washover	Backshore	BarrierInterior	Washover	Washover	Washover	2 agreement	Sand	Sand	Sand	ShellGravelCobble	Sand	Sand	3 agreement	None	None	None	None	None	None	4 agreement	None	None	None	None	None	None	4 agreement
100	Washover	Washover	Washover	Washover	Washover	Washover	4 agreement	ShellGravelCobble	ShellGravelCobble	ShellGravelCobble	ShellGravelCobble	ShellGravelCobble	ShellGravelCobble	4 agreement	None	None	None	None	None	None	4 agreement	None	None	None	None	None	None	4 agreement
101	Backshore	Backshore	Washover	Washover	Washover	Washover	3 agreement	Sand	Sand	Sand	ShellGravelCobble	ShellGravelCobble	-	2 agreement x 2 agreement	None	None	None	None	None	None	4 agreement	None	None	None	None	None	None	4 agreement
102	Washover	Dune	Dune	RidgeSwale	Dune	Dune	3 agreement	Sand	Sand	Sand	ShellGravelCobble	ShellGravelCobble	-	2 agreement x 2 agreement	Herbaceous	Herbaceous	Herbaceous	Herbaceous	Herbaceous	Herbaceous	4 agreement	None	None	None	None	None	None	4 agreement
103	BarrierInterior	BarrierInterior	BarrierInterior	BarrierInterior	BarrierInterior	BarrierInterior	4 agreement	Other/Unknown	Sand	Other/Unknown	Other/Unknown	Other/Unknown	Other/Unknown	3 agreement	Herbaceous	Herbaceous	Herbaceous	Herbaceous	Herbaceous	Herbaceous	4 agreement	Moderate	Moderate	Moderate	Moderate	Moderate	Moderate	4 agreement
104	Washover	Blowout	Washover	Washover	Washover	Washover	3 agreement	ShellGravelCobble	Sand	Sand	ShellGravelCobble	ShellGravelCobble	-	2 agreement x 2 agreement	None	Herbaceous	Herbaceous	Herbaceous	Herbaceous	Herbaceous	4 agreement	None	None	None	None	None	None	4 agreement
105	BarrierInterior	Washover	BarrierInterior	Washover	Washover	Washover	3 agreement	Sand	Sand	Sand	ShellGravelCobble	Sand	Sand	3 agreement	Herbaceous	Herbaceous	Herbaceous	Herbaceous	None	Herbaceous	3 agreement	Sparse	Sparse	Sparse	Sparse	Sparse	Sparse	4 agreement
106	Marsh	Marsh	Marsh	Marsh	Washover	Marsh	3 agreement	MudPeat	MudPeat	Sand	MudPeat	Sand	-	2 agreement x 2 agreement	None	None	None	Herbaceous	None	None	3 agreement	Sparse	Sparse	Sparse	Sparse	Sparse	Sparse	4 agreement
107	Backshore	Washover	Washover	Washover	Washover	Washover	4 agreement	ShellGravelCobble	ShellGravelCobble	ShellGravelCobble	ShellGravelCobble	ShellGravelCobble	ShellGravelCobble	4 agreement	None	None	None	Herbaceous	None	Herbaceous	3 agreement	None	None	None	None	None	None	4 agreement
108	Dune	Dune	Dune	Dune	Dune	Dune	4 agreement	Sand	Sand	Sand	Sand	Sand	Sand	4 agreement	Herbaceous	Herbaceous	Herbaceous	Herbaceous	None	Herbaceous	3 agreement	Dense	Dense	Dense	Dense	Dense	Dense	4 agreement
109	BarrierInterior	Backshore	Washover	Backshore	Washover	-	2 agreement x 2 agreement	ShellGravelCobble	Sand	Sand	ShellGravelCobble	ShellGravelCobble	-	2 agreement x 2 agreement	Herbaceous	None	None	Herbaceous	None	None	3 agreement	None	None	None	None	None	None	4 agreement
110	Dune	Backshore	Dune	Dune	Dune	Dune	3 agreement	Sand	Sand	Sand	Sand	Sand	Sand	4 agreement	Herbaceous	Herbaceous	Herbaceous	Herbaceous	None	None	3 agreement	None	None	None	None	None	None	4 agreement
111	Marsh	Backshore	Dune	Washover	BarrierInterior	-	0 agreement	Sand	Sand	Sand	Sand	Sand	Sand	4 agreement	None	None	Herbaceous	None	None	None	3 agreement	None	None	None	None	None	None	4 agreement
112	Backshore	Backshore	Backshore	Washover	Washover	-	2 agreement x 2 agreement	ShellGravelCobble	Sand	Sand	ShellGravelCobble	Sand	Sand	3 agreement	None	None	None	Herbaceous	None	None	3 agreement	Dense	Dense	Dense	Dense	Dense	Dense	4 agreement
113	BarrierInterior	BarrierInterior	BarrierInterior	BarrierInterior	BarrierInterior	BarrierInterior	4 agreement	Sand	Sand	Other/Unknown	Sand	Sand	Sand	3 agreement	Herbaceous	Herbaceous	Herbaceous	Herbaceous	None	Herbaceous	3 agreement	None	None	None	None	None	None	4 agreement
114	Dune	Dune	Dune	BarrierInterior	Dune	Dune	4 agreement	Sand	Sand	Sand	Sand	Sand	Sand	4 agreement	None	Herbaceous	Herbaceous	Herbaceous	None	Herbaceous	3 agreement	Dense	Dense	Dense	Dense	Dense	Dense	4 agreement
115	Beach	Backshore	Backshore	Backshore	Beach	Backshore	3 agreement	ShellGravelCobble	Sand	ShellGravelCobble	ShellGravelCobble	ShellGravelCobble	ShellGravelCobble	3 agreement	None	Herbaceous	Herbaceous	Herbaceous	None	Herbaceous	3 agreement	None	None	None	None	None	None	4 agreement
116	BarrierInterior	Backshore	Dune	Washover	Washover	Washover	2 agreement	Sand	Sand	Sand	ShellGravelCobble	Sand	Sand	3 agreement	Shrub	Forest	Herbaceous	Forest	Forest	Forest	3 agreement	None	None	None	None	None	None	4 agreement
117	BarrierInterior	Blowout	Washover	Washover	Washover	Washover	3 agreement	ShellGravelCobble	Sand	Sand	ShellGravelCobble	Sand	Sand	3 agreement	Herbaceous	Herbaceous	Herbaceous	Herbaceous	None	Herbaceous	3 agreement	None	None	None	None	None	None	4 agreement
118	Washover	Washover	Washover	Washover	Washover	Washover	4 agreement	ShellGravelCobble	ShellGravelCobble	ShellGravelCobble	ShellGravelCobble	ShellGravelCobble	ShellGravelCobble	4 agreement	None	None	None	Herbaceous	None	None	3 agreement	None	None	None	None	None	None	4 agreement
119	Beach	Backshore	Dune	Backshore	Dune	-	2 agreement x 2 agreement	Sand	Sand	Sand	ShellGravelCobble	Sand	Sand	3 agreement	Forest	Forest	Shrub	Forest	Forest	Forest	3 agreement	None	None	None	None	None	None	4 agreement
120	Marsh	Beach	Marsh	Marsh	Marsh	Marsh	3 agreement	Water	Sand	Water	Water	Water	Water	3 agreement	None	None	None	Herbaceous	None	None	3 agreement	None	None	None	None	None	None	4 agreement
121	Dune	Dune	Dune	Dune	Dune	Dune	4 agreement	ShellGravelCobble	Sand	Sand	Sand	Sand	Sand	4 agreement	Herbaceous	Herbaceous	Shrub	Herbaceous	Herbaceous	Herbaceous	3 agreement	None	None	None	None	None	None	4 agreement
122	Backshore	Backshore	Backshore	Backshore	Backshore	Backshore	4 agreement	ShellGravelCobble	Sand	Sand	ShellGravelCobble	Sand	Sand	3 agreement	None	None	None	Herbaceous	None	None	3 agreement	Moderate	Dense	Dense	Dense	Dense	Dense	4 agreement
123	BarrierInterior	BarrierInterior	Backshore	BarrierInterior	BarrierInterior	BarrierInterior	3 agreement	Sand	Sand	Sand	Sand	Sand	Sand	4 agreement	None	None	None	Herbaceous	None	None	3 agreement	None	None	None	None	None	None	4 agreement
124	Washover	Blowout	Washover	Washover	Washover	Washover	3 agreement	ShellGravelCobble	Sand	ShellGravelCobble	ShellGravelCobble	ShellGravelCobble	ShellGravelCobble	3 agreement	None	Herbaceous	Herbaceous	Herbaceous	None	Herbaceous	3 agreement	None	None	None	None	None	None	4 agreement
125	Beach	Backshore	Backshore	Backshore	Beach	Backshore	3 agreement	Sand	Sand	ShellGravelCobble	ShellGravelCobble	ShellGravelCobble	ShellGravelCobble	3 agreement	Forest	Forest	Shrub	Forest	Forest	Forest	3 agreement	Dense	Dense	Dense	Dense	Dense	Dense	4 agreement
126	Dune	Dune	Dune	Dune	Dune	Dune	4 agreement	Sand	Sand	Sand	Sand	Sand	Sand	4 agreement	None	None	Herbaceous	None	None	None	3 agreement	None	None	None	None	None	None	4 agreement
127	Backshore	Backshore	Backshore	Backshore	Backshore	Backshore	4 agreement	ShellGravelCobble	Sand	Sand	ShellGravelCobble	ShellGravelCobble	-	2 agreement x 2 agreement	Shrub	Shrub	Herbaceous	Shrub	Shrub	Shrub	3 agreement	None	None	None	None	None	None	4 agreement
128	Marsh	Marsh	Marsh	Marsh	Beach	Marsh	3 agreement	Water	MudPeat	Water	Water	Water	Water	3 agreement	None	None	None	Herbaceous	None	None	3 agreement	Sparse	Moderate	Moderate	Moderate	Moderate	Moderate	4 agreement
129	BarrierInterior	Dune	Dune	RidgeSwale	Dune	Dune	3 agreement	Sand	Sand	Sand	Sand	Sand	Sand	4 agreement	Herbaceous	None	Herbaceous	None	None	None	3 agreement	None	None	None	None	None	None	4 agreement
130	Dune	Dune	Dune	Dune	Dune	Dune	4 agreement	Sand	Sand	Sand	Sand	Sand	Sand	4 agreement	None	None	Herbaceous	None	None	None	3 agreement	None	None	None	None	None	None	4 agreement
131	Washover	Backshore	Dune	Washover	Backshore	Backshore	2 agreement	Sand	Sand	Sand	ShellGravelCobble	ShellGravelCobble	-	2 agreement x 2 agreement	Herbaceous	None	None	Herbaceous	None	None	3 agreement	None	None	None	None	None	None	4 agreement
132	BarrierInterior	Backshore	Washover	Washover	Washover	Washover	3 agreement	Sand	ShellGravelCobble	ShellGravelCobble	ShellGravelCobble	ShellGravelCobble	ShellGravelCobble	4 agreement	None	None	None	Herbaceous	None	None	3 agreement	Dense	Dense	Dense	Dense	Dense	Dense	4 agreement
133	Backshore	Backshore	Backshore	Washover	Backshore	Backshore	3 agreement	ShellGravelCobble	ShellGravelCobble	ShellGravelCobble	ShellGravelCobble	ShellGravelCobble	ShellGravelCobble	4 agreement	None	None	None	Herbaceous	None	None	3 agreement	Sparse	None	None	None	None	None	4 agreement
134	Backshore	Backshore	Dune	Washover	Dune	Dune	2 agreement	Sand	Sand	Sand	ShellGravelCobble	Sand	Sand	3 agreement	Herbaceous	Herbaceous	None	Herbaceous	Herbaceous	Herbaceous	3 agreement	None	None	None	None	None	None	4 agreement
135	Dune	Washover	Dune	BarrierInterior	Dune	Dune	2 agreement	Sand	Sand	Sand	Sand	Sand	Sand	4 agreement	None	None	Herbaceous	None	None	None	3 agreement	None	None	None	None	None	None	4 agreement
136	Washover	Backshore	Washover	Washover	Washover	Washover	3 agreement	ShellGravelCobble	ShellGravelCobble	ShellGravelCobble	ShellGravelCobble	ShellGravelCobble	ShellGravelCobble	4 agreement	None	None	None	Herbaceous	None	None	3 agreement	None	None	None	None	None	None	4 agreement
137	Washover	Backshore	Washover	Washover	Backshore	-	2 agreement x 2 agreement	Sand	Sand	Sand	ShellGravelCobble	Sand	Sand	3 agreement	None	None	Herbaceous	None	None	None	3 agreement	Dense	Dense	Dense	Dense	Dense	Dense	4 agreement
138	Dune	Dune	Dune	Dune	Dune	Dune	4 agreement	Sand	Sand	Sand	Sand	Sand	Sand	4 agreement	Herbaceous	Herbaceous	None	Herbaceous	Herbaceous	Herbaceous	3 agreement	None	None	None	None	None	None	4 agreement
139	Beach	Backshore	Dune	Backshore	Dune	-	2 agreement x 2 agreement	Sand	Sand	Sand	Sand	Sand	Sand	4 agreement	Herbaceous	Herbaceous	None	Herbaceous	Herbaceous	Herbaceous	3 agreement	None	None	None	None	None	None	4 agreement
140	Beach	Backshore	Washover	Backshore	Backshore	Backshore	3 agreement	Sand	Sand	Sand	Sand	Sand	Sand	4 agreement	Herbaceous	None	None	Herbaceous	None	None	3 agreement	Moderate	Dense	Dense	Dense	Dense	Dense	4 agreement
141	BarrierInterior	Backshore	Backshore	Backshore	Backshore	Backshore	4 agreement	ShellGravelCobble	Sand	ShellGravelCobble	ShellGravelCobble	ShellGravelCobble	ShellGravelCobble	3 agreement	None	Herbaceous	Herbaceous	Herbaceous	None	Herbaceous	3 agreement	None	None	None	None	None	None	4 agreement
142	BarrierInterior	BarrierInterior	BarrierInterior	BarrierInterior	BarrierInterior	BarrierInterior	4 agreement	ShellGravelCobble	ShellGravelCobble	ShellGravelCobble	ShellGravelCobble	ShellGravelCobble	ShellGravelCobble	4 agreement	None	Herbaceous	None	Herbaceous	None	-	2 agreement x 2 agreement	None	None	None	None	None	None	4 agreement
143	Dune	Backshore	Backshore	Backshore	Backshore	Backshore	4 agreement	ShellGravelCobble	Sand	ShellGravelCobble	ShellGravelCobble	ShellGravelCobble	ShellGravelCobble	3 agreement	None	Herbaceous	Herbaceous	None	None	-	2 agreement x 2 agreement	Dense	Dense	Dense	Dense	Dense	Dense	4 agreement
144	Beach	Beach	Marsh	Beach	Beach	Beach	3 agreement	Water	ShellGravelCobble	Water	Water	ShellGravelCobble	-	2 agreement x 2 agreement	Herbaceous	Herbaceous	None	Herbaceous	None	-	2 agreement x 2 agreement	None	None	None	None	None	None	4 agreement
145	Beach	Backshore	Washover	Washover	BarrierInterior	Washover	2 agreement	Sand	Sand	Sand	ShellGravelCobble	ShellGravelCobble	-	2 agreement x 2 agreement	None	None	Herbaceous	Herbaceous	None	-	2 agreement x 2 agreement	None	None	None	None	None	None	4 agreement
146	Beach	Marsh	Marsh	Marsh	Marsh	Marsh	4 agreement	MudPeat	MudPeat	MudPeat	MudPeat	MudPeat	MudPeat	4 agreement	Shrub	Shrub	Shrub	None	Forest	Shrub	2 agreement	Sparse	None	None	None	None	None	4 agreement
147	Dune	Dune	Dune	Dune	Dune	Dune	4 agreement	ShellGravelCobble	Sand	Sand	Sand	Sand	Sand	4 agreement	None	Herbaceous	None	Herbaceous	None	-	2 agreement x 2 agreement	Sparse	Sparse	Sparse	Sparse	Sparse	Sparse	4 agreement
148	Backshore	Backshore	Backshore	Backshore	Dune	Backshore	3 agreement	Sand	Sand	Sand	Sand	Sand	Sand	4 agreement	Herbaceous	Herbaceous	None	Herbaceous	None	-	2 agreement x 2 agreement	None	None	None	None	None	None	4 agreement
149	Dune	Dune	Dune	Dune	Dune	Dune	4 agreement	Sand	Sand	Sand	Sand	Sand	Sand	4 agreement	Herbaceous	Herbaceous	None	Herbaceous	None	-	2 agreement x 2 agreement	Moderate	Moderate	Moderate	Moderate	Moderate	Moderate	4 agreement
150	Beach	Beach	Beach	Beach	Beach	Beach	4 agreement	Water	Sand	Water	Water	Water	Water	3 agreement	None	Herbaceous	None	Herbaceous	None	-	2 agreement x 2 agreement	Dense	None	None	None	None	None	4 agreement
151	Dune	Washover	BarrierInterior	Washover	BarrierInterior	-	2 agreement x 2 agreement	ShellGravelCobble	Sand	ShellGravelCobble	ShellGravelCobble	ShellGravelCobble	ShellGravelCobble	3 agreement	None	Herbaceous	None	Herbaceous	None	-	2 agreement x 2 agreement	None	None	None	None	None	None	4 agreement
152	BarrierInterior	Washover	Washover	Washover	Washover	Washover	4 agreement	Sand	Sand	Sand	ShellGravelCobble	Sand	Sand	3 agreement	Herbaceous	Herbaceous	None	Herbaceous	None	-	2 agreement x 2 agreement	None	None	None	None	None	None	4 agreement
153	BarrierInterior	BarrierInterior	BarrierInterior	BarrierInterior	Dune	BarrierInterior	3 agreement	Sand	Sand	Other/Unknown	Other/Unknown	Sand	-	2 agreement x 2 agreement	Herbaceous	Shrub	Shrub	Herbaceous	Herbaceous	-	2 agreement x 2 agreement	Sparse	Sparse	Sparse	Sparse	Sparse	Sparse	4 agreement
154	BarrierInterior	Dune	BarrierInterior	Washover	Dune	Dune	2 agreement	Sand	Sand	ShellGravelCobble	ShellGravelCobble	ShellGravelCobble	ShellGravelCobble	3 agreement	Herbaceous	Forest	Shrub	Forest	Shrub	-	2 agreement x 2 agreement	None	None	None	None	None	None	4 agreement
155	BarrierInterior	Blowout	Dune	Washover	Dune	Dune	2 agreement	Sand	Sand	Sand	Sand	Sand	Sand	4 agreement	Shrub	Forest	Shrub	Forest	Shrub	-	2 agreement x 2 agreement	None	None	None	None	None	None	4 agreement
156	Washover	Blowout	Washover	Backshore	Washover	Washover	2 agreement	ShellGravelCobble	Sand	Sand	ShellGravelCobble	ShellGravelCobble	-	2 agreement x 2 agreement	Herbaceous	Shrub	Herbaceous	Shrub	Herbaceous	-	2 agreement x 2 agreement	Moderate	Moderate	Moderate	Moderate	Moderate	Moderate	4 agreement
157	Beach	Backshore	Dune	Backshore	Backshore	Backshore	3 agreement	Sand	Sand	Sand	ShellGravelCobble	ShellGravelCobble	-	2 agreement x 2 agreement	None	Shrub	None	Herbaceous	None	None	2 agreement	Sparse	Sparse	Sparse	Sparse	Sparse	Sparse	4 agreement
158	BarrierInterior	Backshore	Washover	Washover	Washover	Washover	3 agreement	ShellGravelCobble	Sand	ShellGravelCobble	ShellGravelCobble	ShellGravelCobble	ShellGravelCobble	3 agreement	None	None	Herbaceous	Herbaceous	Herbaceous	Herbaceous	3 agreement	Sparse	Sparse	Sparse	Sparse	Sparse	Sparse	4 agreement
159	BarrierInterior	BarrierInterior	Washover	Dune	Dune	Dune	2 agreement	Sand	Sand	ShellGravelCobble	Sand	Sand	Sand	3 agreement	None	Shrub	Herbaceous	None	None	None	2 agreement	None	None	None	None	None	None	4 agreement
160	Backshore	RidgeSwale	Washover	Washover	RidgeSwale	-	2 agreement x 2 agreement	Sand	ShellGravelCobble	ShellGravelCobble	ShellGravelCobble	ShellGravelCobble	ShellGravelCobble	4 agreement	None	Shrub	Herbaceous	Herbaceous	None	Herbaceous	2 agreement	Sparse	Sparse	Sparse	Sparse	Sparse	Sparse	4 agreement
161	Dune	Dune	Dune	Washover	Dune	Dune	3 agreement	Sand	Sand	Sand	Sand	Sand	Sand	4 agreement	Herbaceous	Shrub	Herbaceous	Herbaceous	None	Herbaceous	2 agreement	None	None	None	None	None	None	4 agreement
162	Dune	Backshore	Dune	Backshore	Dune	-	2 agreement x 2 agreement	Sand	Sand	Sand	Sand	Sand	Sand	4 agreement	None	Shrub	None	None	None	None	3 agreement	None	None	None	None	None	None	4 agreement
163	Backshore	BarrierInterior	BarrierInterior	BarrierInterior	Dune	BarrierInterior	3 agreement	Sand	Sand	Other/Unknown	Other/Unknown	Other/Unknown	Other/Unknown	3 agreement	Herbaceous	Shrub	None	Herbaceous	None	None	2 agreement	Moderate	Moderate	Moderate	Moderate	Moderate	Moderate	4 agreement
164	Washover	Blowout	Washover	Washover	Washover	Washover	3 agreement	ShellGravelCobble	ShellGravelCobble	ShellGravelCobble	ShellGravelCobble	ShellGravelCobble	ShellGravelCobble	4 agreement	Herbaceous	Shrub	Herbaceous	Herbaceous	None	Herbaceous	2 agreement	None	None	None	None	None	None	4 agreement
165	BarrierInterior	Blowout	Washover	Washover	Washover	Washover	3 agreement	Sand	Sand	Sand	ShellGravelCobble	Sand	Sand	3 agreement	Herbaceous	Shrub	None	Herbaceous	None	None	2 agreement	None	None	None	None	None	None	4 agreement
166	BarrierInterior	Backshore	Dune	Washover	Dune	Dune	2 agreement	Sand	Sand	Sand	Sand	Sand	Sand	4 agreement	None	Shrub	None	Herbaceous	None	None	2 agreement	Moderate	Dense	Dense	Dense	Dense	Dense	4 agreement
167	Backshore	Beach	Beach	Backshore	Backshore	-	2 agreement x 2 agreement	Sand	Sand	Sand	Sand	Sand	Sand	4 agreement	Herbaceous	Shrub	Herbaceous	Herbaceous	Herbaceous	Herbaceous	3 agreement	Sparse	Sparse	Sparse	Sparse	Sparse	Sparse	4 agreement
168	Backshore	Beach	Washover	Beach	Washover	-	2 agreement x 2 agreement	ShellGravelCobble	ShellGravelCobble	ShellGravelCobble	ShellGravelCobble	ShellGravelCobble	ShellGravelCobble	4 agreement	Herbaceous	Shrub	Herbaceous	Herbaceous	Herbaceous	Herbaceous	3 agreement	None	None	None	None	None	None	4 agreement
169	Dune	Backshore	Dune	Washover	Dune	Dune	2 agreement	ShellGravelCobble	Sand	Sand	ShellGravelCobble	ShellGravelCobble	-	2 agreement x 2 agreement	Herbaceous	Shrub	Herbaceous	Herbaceous	None	Herbaceous	2 agreement	Sparse	Sparse	Sparse	Sparse	Sparse	Sparse	4 agreement
170	BarrierInterior	Blowout	Dune	Washover	Dune	Dune	2 agreement	Sand	Sand	Sand	Sand	Sand	Sand	4 agreement	None	Shrub	None	Herbaceous	None	None	2 agreement	Dense	Dense	Dense	Dense	Dense	Dense	4 agreement
171	Washover	Backshore	Washover	Washover	Washover	Washover	3 agreement	Sand	Sand	Sand	Sand	Sand	Sand	4 agreement	None	Shrub	Herbaceous	Herbaceous	Herbaceous	Herbaceous	3 agreement	None	None	None	None	None	None	4 agreement
172	Backshore	Beach	Backshore	Beach	Beach	Beach	3 agreement	Sand	Sand	Sand	Sand	Sand	Sand	4 agreement	None	Shrub	Herbaceous	Herbaceous	None	Herbaceous	2 agreement	None	None	None	None	None	None	4 agreement
173	Washover	Backshore	Washover	Washover	Backshore	-	2 agreement x 2 agreement	ShellGravelCobble	ShellGravelCobble	ShellGravelCobble	ShellGravelCobble	ShellGravelCobble	ShellGravelCobble	4 agreement	None	Shrub	None	Herbaceous	None	None	2 agreement	None	None	None	None	None	None	4 agreement
174	Backshore	Backshore	Washover	Washover	Washover	Washover	3 agreement	Sand	Sand	Sand	ShellGravelCobble	ShellGravelCobble	-	2 agreement x 2 agreement	None	Shrub	None	Herbaceous	None	None	2 agreement	Sparse	Sparse	Sparse	Sparse	Sparse	Sparse	4 agreement
175	BarrierInterior	BarrierInterior	Dune	Dune	Dune	Dune	3 agreement	Sand	Sand	Sand	Sand	Sand	Sand	4 agreement	None	Shrub	Herbaceous	Herbaceous	Herbaceous	Herbaceous	3 agreement	Moderate	Moderate	Moderate	Moderate	Moderate	Moderate	4 agreement
176	Washover	Backshore	Washover	Washover	Washover	Washover	3 agreement	ShellGravelCobble	Sand	ShellGravelCobble	ShellGravelCobble	ShellGravelCobble	ShellGravelCobble	3 agreement	None	Shrub	None	Herbaceous	None	None	2 agreement	None	None	None	None	None	None	4 agreement
177	Beach	Beach	Beach	Beach	Beach	Beach	4 agreement	Water	Sand	Water	Water	Water	Water	3 agreement	Herbaceous	Shrub	Herbaceous	Herbaceous	Herbaceous	Herbaceous	3 agreement	None	None	None	None	None	None	4 agreement
178	RidgeSwale	Blowout	Washover	Washover	Washover	Washover	3 agreement	ShellGravelCobble	ShellGravelCobble	ShellGravelCobble	ShellGravelCobble	ShellGravelCobble	ShellGravelCobble	4 agreement	Shrub	Shrub	Herbaceous	Herbaceous	Herbaceous	Herbaceous	3 agreement	None	None	None	None	None	None	4 agreement
179	Dune	Dune	Dune	RidgeSwale	Dune	Dune	3 agreement	Sand	Sand	Sand	Sand	Sand	Sand	4 agreement	Herbaceous	Shrub	Herbaceous	Herbaceous	Herbaceous	Herbaceous	3 agreement	Dense	Dense	Dense	Dense	Dense	Dense	4 agreement
180	Dune	Dune	Dune	Dune	Dune	Dune	4 agreement	Sand	Sand	Sand	Sand	Sand	Sand	4 agreement	Shrub	Shrub	Herbaceous	Herbaceous	Herbaceous	Herbaceous	3 agreement	None	None	None	None	None	None	4 agreement
181	Dune	Dune	Dune	Backshore	Dune	Dune	3 agreement	ShellGravelCobble	Sand	Sand	Sand	Sand	Sand	4 agreement	Herbaceous	None	Herbaceous	Herbaceous	Herbaceous	Herbaceous	3 agreement	None	None	None	None	None	None	4 agreement
